# Supplementary material for: Comprehensive Analysis of the Hsp20 Gene Family in Canavalia rosea Indicates Its Roles in the Response to Multiple Abiotic Stresses and Adaptation to Tropical Coral Islands
Source: Int J Mol Sci. 2022 Jun 8;23(12):6405. doi: 10.3390/ijms23126405 (PMC9223760; doi:10.3390/ijms23126405)
Supplement: Supplementary file 1 [file ijms-23-06405-s001.zip]

Archive with 5 entries (5 files):
- ijms-1745056-supplementary.pdf
- Table S1.xlsx
- Table S2.xlsx
- Table S3.xlsx
- Table S4.xlsx
