# Supplementary material for: Comprehensive Analysis of the Hsp20 Gene Family in Canavalia rosea Indicates Its Roles in the Response to Multiple Abiotic Stresses and Adaptation to Tropical Coral Islands
Source: Int J Mol Sci. 2022 Jun 8;23(12):6405. doi: 10.3390/ijms23126405 (PMC9223760; doi:10.3390/ijms23126405)
Supplement: Supplementary file 1 [file ijms-23-06405-s001.zip › Table S2.xlsx]

## Sheet: Primer pairs
Primer ID	Sequence (from 5′ to 3′)	Usage or purpose
CrHsp20-4-RTF	AGAAGGAGGAAGTGAAGGTAGA	Primer pair for qRT-PCR of CrHsp20-4 in C. rosea
CrHsp20-4-RTR	CCGCTAATCTGAAGAACCCTATC
CrHsp20-5-RTF	CACACGAGTGGATTGGAAAGA	Primer pair for qRT-PCR of CrHsp20-5 in C. rosea
CrHsp20-5-RTR	GACGTTTCTCTCTCCGCTAATC
CrHsp20-7-RTF	TATGAGGAAGAGGGAGGAAGAG	Primer pair for qRT-PCR of CrHsp20-7 in C. rosea
CrHsp20-7-RTR	TCAGTGTTGGCATTCTCAGG
CrHsp20-8-RTF	GAGAGGAAGAGGGAAGAAGAGA	Primer pair for qRT-PCR of CrHsp20-8 in C. rosea
CrHsp20-8-RTR	GGCATTCTCAGGAAGCGTAA
CrHsp20-9-RTF	GAGGTTCAGATTGCCAGAGAAT	Primer pair for qRT-PCR of CrHsp20-9 in C. rosea
CrHsp20-9-RTR	GGCTTCTTAACCTGCTCCTTAG
CrHsp20-10-RTF	ACATGCCAGGTCTTTCTAAGG	Primer pair for qRT-PCR of CrHsp20-10 in C. rosea
CrHsp20-10-RTR	CTCCACCCTGTTCACTCTTATG
CrHsp20-14-RTF	GTGAGAGAGGACGAAGAAGAAG	Primer pair for qRT-PCR of CrHsp20-14 in C. rosea
CrHsp20-14-RTR	GAGAGTGTGTTTGTTTGGGTATG
CrHsp20-25-RTF	GCAGTGCCATAGCGAATACT	Primer pair for qRT-PCR of CrHsp20-25 in C. rosea
CrHsp20-25-RTR	CACCTTCACTTCCTCCTTCTTC
CrHsp20-26-RTF	CAAGGAGAAGGAGGACAAGAAC	Primer pair for qRT-PCR of CrHsp20-26 in C. rosea
CrHsp20-26-RTR	CCTGATCCACTTTAGCATCCTC
CrHsp20-27-RTF	GTCTAACTCAACGGCCCTATT	Primer pair for qRT-PCR of CrHsp20-27 in C. rosea
CrHsp20-27-RTR	TCCTCAATCTGCACCTTTATCTC
CrHsp20-28-RTF	GCATCGCAAACAGACCTAAAC	Primer pair for qRT-PCR of CrHsp20-28 in C. rosea
CrHsp20-28-RTR	GTCTTCTCATTGCTGCCTACA
CrHsp20-31-RTF	CACCAGAGGGACATGTCATAAT	Primer pair for qRT-PCR of CrHsp20-31 in C. rosea
CrHsp20-31-RTR	CACTAACTCTCAGCACCCTATTC
CrHsp20-35-RTF	GTGTGACCACGGTGACTATAAC	Primer pair for qRT-PCR of CrHsp20-35 in C. rosea
CrHsp20-35-RTR	GAAGGTTCTTGAGCGGAGATATT
CrHsp20-40-RTF	GGAAGATGAATGGTCTGCTAAGA	Primer pair for qRT-PCR of CrHsp20-40 in C. rosea
CrHsp20-40-RTR	GGTAGCCTTGGGTATGGTTATG
CrEF-RTF	GACCTTCTTCGTTTCTCGCA	Primer pair for qRT-PCR of CrEF-1α in C. rosea
CrEF-RTR	CGAACCTCTCAATCACACGC
CrHsp20-8-YEF	TACCGAGCTCGGATCC ATGGATTTGAGGTTGATGGG	Primer pair for construction of CrHsp20-8-pYES2 for functional verification in yeast
CrHsp20-8-YER	GATATCTGCAGAATTC TCAAGCAATCTTAACCTC
CrHsp20-12-YEF	TACCGAGCTCGGATCC ATGGCCCTGAATCCCTTCAG	Primer pair for construction of CrHsp20-12-pYES2 for functional verification in yeast
CrHsp20-12-YER	GATATCTGCAGAATTC TCAGTGATAAGAAGAAATG
CrHsp20-13-YEF	TACCGAGCTCGGATCC ATGTCTCTGATTCCTTCATTC	Primer pair for construction of CrHsp20-13-pYES2 for functional verification in yeast
CrHsp20-13-YER	GATATCTGCAGAATTC TTAACCACTGATCTCAATGG
CrHsp20-16-YEF	TACCGAGCTCGGATCC ATGAGCAGAGTAGGTGATTTG	Primer pair for construction of CrHsp20-16-pYES2 for functional verification in yeast
CrHsp20-16-YER	GATATCTGCAGAATTC TCAAGCAATGGCGACTTCAAC
CrHsp20-25-YEF	TACCGAGCTCGGATCC ATGTCTCTGGTTCCAAGC	Primer pair for construction of CrHsp20-25-pYES2 for functional verification in yeast
CrHsp20-25-YER	GATATCTGCAGAATTC CTAACCAGAGATTTGAATTG
CrHsp20-26-YEF	TACCGAGCTCGGATCC ATGTCGTTGATTCCAAGC	Primer pair for construction of CrHsp20-26-pYES2 for functional verification in yeast
CrHsp20-26-YER	GATATCTGCAGAATTC CTAGCCTGTAATCTGAATCG
CrHsp20-27-YEF	TACCGAGCTCGGATCC ATGGCTGAAAGTATCTTTG	Primer pair for construction of CrHsp20-27-pYES2 for functional verification in yeast
CrHsp20-27-YER	GATATCTGCAGAATTC TTAAAGCCTGCTAGTGATG
