# Supplementary material for: Comprehensive Analysis of the Hsp20 Gene Family in Canavalia rosea Indicates Its Roles in the Response to Multiple Abiotic Stresses and Adaptation to Tropical Coral Islands
Source: Int J Mol Sci. 2022 Jun 8;23(12):6405. doi: 10.3390/ijms23126405 (PMC9223760; doi:10.3390/ijms23126405)
Supplement: Supplementary file 1 [file ijms-23-06405-s001.zip › Table S3.xlsx]

## Sheet: Cis-regulatory elements
	CrHsp20-1-pro	CrHsp20-2-pro	CrHsp20-3-pro	CrHsp20-4-pro	CrHsp20-5-pro	CrHsp20-6-pro	CrHsp20-7-pro	CrHsp20-8-pro	CrHsp20-9-pro	CrHsp20-10-pro	CrHsp20-11-pro	CrHsp20-12-pro	CrHsp20-13-pro	CrHsp20-14-pro	CrHsp20-15-pro	CrHsp20-16-pro	CrHsp20-17-pro	CrHsp20-18-pro	CrHsp20-19-pro	CrHsp20-20-pro	CrHsp20-21-pro	CrHsp20-22-pro	CrHsp20-23-pro	CrHsp20-24-pro	CrHsp20-25-pro	CrHsp20-26-pro	CrHsp20-27-pro	CrHsp20-28-pro	CrHsp20-29-pro	CrHsp20-30-pro	CrHsp20-31-pro	CrHsp20-32-pro	CrHsp20-33-pro	CrHsp20-34-pro	CrHsp20-35-pro	CrHsp20-36-pro	CrHsp20-37-pro	CrHsp20-38-pro	CrHsp20-39-pro	CrHsp20-40-pro	CrHsp20-41-pro
GA-responsive element	1	0	0	0	0	0	0	0	0	0	0	0	0	0	4	0	0	0	0	0	0	1	0	0	1	0	0	0	0	0	0	2	1	0	2	0	1	0	0	0	0
MeJA-responsiveness element	2	0	0	2	0	0	0	0	2	0	0	0	2	0	0	0	2	2	2	4	2	2	0	0	2	0	0	0	0	0	0	0	2	2	0	0	0	2	0	0	2
auxin-responsive element	0	0	0	1	0	0	0	0	0	0	0	0	1	0	0	0	0	0	0	0	1	0	0	0	1	0	0	0	1	1	0	0	0	0	0	0	0	0	0	0	0
SA responsiveness	0	0	1	0	0	0	0	2	0	0	1	1	0	0	0	0	0	0	0	0	0	0	0	0	0	1	0	0	0	0	0	0	0	0	0	0	1	0	0	0	1
ABRE	0	0	0	0	0	0	0	0	0	1	1	2	0	0	0	4	1	3	2	1	2	0	0	0	5	1	0	1	0	4	2	0	0	2	1	0	2	2	0	0	2
ERE	2	5	0	1	1	5	3	1	4	0	2	0	4	2	4	6	7	1	2	6	1	1	2	5	1	4	7	6	0	2	0	4	1	0	1	5	1	2	6	0	2
MYC	3	1	3	3	4	2	3	2	0	2	1	1	0	1	1	1	1	1	3	4	1	2	2	0	3	2	1	2	1	1	2	3	1	2	0	3	2	0	0	3	1
MYB	2	1	2	2	2	0	5	1	1	1	0	5	5	3	0	1	1	2	2	2	2	2	1	3	1	1	2	2	2	1	1	4	1	4	4	0	5	1	1	2	4
LTR	0	0	0	0	0	0	0	0	1	0	0	2	0	0	0	0	2	0	2	0	0	0	1	0	0	1	0	0	1	0	0	0	0	0	0	0	0	1	0	0	0
AT-rich sequence	0	0	0	0	0	0	0	1	0	1	0	0	0	0	0	0	0	0	0	0	0	0	0	0	0	0	1	0	0	0	0	0	0	0	0	0	0	0	0	0	0
TC-rich repeats	1	0	0	0	0	1	0	1	0	0	0	1	0	1	0	1	0	0	0	0	0	0	0	0	0	1	0	0	0	0	0	0	1	0	1	0	0	1	0	0	1
as-1	1	0	0	1	0	0	0	0	1	0	0	0	1	0	0	0	1	1	1	2	1	1	0	0	1	0	0	0	0	0	0	0	1	1	0	0	0	1	0	0	1
HSE	1	1	1	2	1	0	4	5	1	4	0	5	3	0	1	0	3	1	2	0	0	0	1	1	2	6	2	7	0	2	6	2	2	1	0	0	2	1	1	2	5
