# Supplementary material for: Comprehensive Analysis of the Hsp20 Gene Family in Canavalia rosea Indicates Its Roles in the Response to Multiple Abiotic Stresses and Adaptation to Tropical Coral Islands
Source: Int J Mol Sci. 2022 Jun 8;23(12):6405. doi: 10.3390/ijms23126405 (PMC9223760; doi:10.3390/ijms23126405)
Supplement: Supplementary file 1 [file ijms-23-06405-s001.zip › Table S4.xlsx]

## Sheet: Different organs
	FPKM values
	root	vine	leaf	flower	fruit
CrHsp20-1	2.95095	1.99878	1.71225	0.558948	9.79836
CrHsp20-2	17.8626	11.7766	16.8475	13.1505	17.5977
CrHsp20-3	1.01051	0.836204	0.001	44.0509	1.01532
CrHsp20-4	946.854	1846.03	3.90507	606.242	437.207
CrHsp20-5	1433.85	1559.13	3.86653	337.257	509.454
CrHsp20-6	13.5904	14.5692	19.3633	12.7551	14.838
CrHsp20-7	190.649	371.952	0.88977	216.937	140.74
CrHsp20-8	5046.39	4042.11	11.4869	623.918	1246.78
CrHsp20-9	65.2572	127.653	1.69327	16.6796	25.8219
CrHsp20-10	446.69	980.875	0.371233	14.001	262.289
CrHsp20-11	0.180584	1.78368	0.001	0.001	0.10713
CrHsp20-12	249.577	199.641	0.127827	37.301	28.4436
CrHsp20-13	307.402	255.02	2.72016	30.1538	42.4543
CrHsp20-14	135.77	328.422	3.87826	36.2211	160.475
CrHsp20-15	0.433868	2.15887	0.813226	1.09933	0.0653104
CrHsp20-16	44.7072	72.9925	0.723122	44.1715	52.8092
CrHsp20-17	2.98961	27.259	0.001	0.240548	0.743029
CrHsp20-18	0.143295	0.360552	2.04914	1.05935	1.80038
CrHsp20-19	0.625711	1.72503	0.357647	1.92434	0.0760089
CrHsp20-20	12.5485	6.73032	7.64867	8.42283	8.30201
CrHsp20-21	3.91906	17.1251	3.94867	9.84838	0.386751
CrHsp20-22	2.50679	11.5138	2.20077	4.79527	0.269855
CrHsp20-23	0.972495	8.16482	1.38601	3.28622	0.0973905
CrHsp20-24	0.001	0.001	0.001	0.001	0.001
CrHsp20-25	2601.31	1478.72	0.448574	35.3308	423.094
CrHsp20-26	1799.94	1018.99	0.371083	55.5708	117.051
CrHsp20-27	853.49	922.756	2.95945	449.875	454.305
CrHsp20-28	200.72	393.327	0.897421	93.148	91.1915
CrHsp20-29	606.379	326.04	0.001	3.26674	7.55342
CrHsp20-30	0.001	0.001	0.001	0.001	0.163197
CrHsp20-31	862.793	990.56	1.1648	43.7239	92.5016
CrHsp20-32	1.93266	11.0772	1.93376	4.96787	0.116333
CrHsp20-33	1.02905	8.58338	1.02896	2.23281	0.162232
CrHsp20-34	146.924	172.561	4.01566	111.747	163.304
CrHsp20-35	1740.08	1640.11	3.78482	1095.29	680.523
CrHsp20-36	1.34553	3.11418	0.648317	2.8865	0.201075
CrHsp20-37	18.2225	65.4948	3.74001	72.3879	18.6223
CrHsp20-38	1.05224	6.65159	1.1065	2.88952	0.500477
CrHsp20-39	35.1889	31.2861	8.14174	6.87496	18.5904
CrHsp20-40	33.9295	335.378	17.528	9.80392	11.8628
CrHsp20-41	1.11171	4.54503	1.29608	4.36797	0.420754

## Sheet: SCBG and Yongxing Island
#Gene id	SCBG-1_fpkm	SCBG-2_fpkm	SCBG-3_fpkm	YX-1_fpkm	YX-2_fpkm	YX-3_fpkm
CrHsp20-1	3.63	2.93	12.18	2.08	0.8	0.65
CrHsp20-2	20.05	21.73	19.22	15.25	15.34	15.87
CrHsp20-3	0.003	0	0	0	0.11	0.12
CrHsp20-4	21.23	1.84	25	1.96	2.86	8.55
CrHsp20-5	23.5	5.79	19.42	17.99	17.46	40.71
CrHsp20-6	8.92	9.01	8.89	4.62	6.02	6.85
CrHsp20-7	1.94	1.94	3.84	2.61	2.61	6.01
CrHsp20-8	28.86	75.1	7.44	153.87	342.19	335.47
CrHsp20-9	0.003	0	0	0.003	0	0
CrHsp20-10	0.03	0	0.46	0.06	0.13	0.17
CrHsp20-11	0.12	0	0	0.003	0	0
CrHsp20-12	39.85	11.3	79.01	19.44	13.51	41.29
CrHsp20-13	2.2	3.8	4.43	6.11	12.16	31.44
CrHsp20-14	12.75	11.39	11.9	6.66	6.08	8.26
CrHsp20-15	0.003	0	0	0.18	0.29	0.63
CrHsp20-16	29.82	28.02	61.83	85.32	86.51	64.29
CrHsp20-17	0.003	0	0	0.003	0	0
CrHsp20-18	0.07	0	0.12	1.74	1.66	3.87
CrHsp20-19	0.14	0.22	0.33	0.19	0.68	1.57
CrHsp20-20	9.6	7.12	13.19	156.34	167.82	321.42
CrHsp20-21	0.1	0.4	0.18	0.28	2.45	4.96
CrHsp20-22	0.003	0	0	0.7	2.07	6.76
CrHsp20-23	0.003	0	0	0	0.02	0.12
CrHsp20-24	1.75	0.81	0.86	0.68	0.77	0
CrHsp20-25	3.91	1.31	18.19	0.59	1.4	6.79
CrHsp20-26	0.36	3.41	4.34	7.29	4.18	109.64
CrHsp20-27	32.71	10.56	48.47	96.16	41.48	80.46
CrHsp20-28	3.25	2.76	5.53	8	9.68	39.52
CrHsp20-29	0	0.14	0	0.14	0.11	0
CrHsp20-30	0.003	0	0	0.003	0	0
CrHsp20-31	0.17	0	42.46	0	0	0.09
CrHsp20-32	0.11	0	0	0.89	0.93	2.74
CrHsp20-33	0.03	0.06	0	0.18	0.74	3.04
CrHsp20-34	37.21	16.05	24.67	21.21	24.53	26.93
CrHsp20-35	22.77	22.67	14.3	42.49	62.2	117.35
CrHsp20-36	0.16	0.08	0	0.02	0.58	1.16
CrHsp20-37	9.97	10.01	6.03	42.6	31.85	22.83
CrHsp20-38	0.003	0	0	0	0.37	0.47
CrHsp20-39	6.45	6.58	7.47	6.55	3.95	3.59
CrHsp20-40	127.52	14.93	31.365	249.96	202.51	212.59
CrHsp20-41	0.003	0	0	0	0.81	1.36

## Sheet: Salt-Alkaline-Mannitol
Leaf-2 h	FPKM values
	Ck_1_l_2h	Ck_2_l_2h	Ck_3_l_2h	S_2h_l_1	S_2h_l_2	S_2h_l_3	A_2h_l_1	A_2h_l_2	A_2h_l_3	M_2h_l_1	M_2h_l_2	M_2h_l_3
CrHsp20-1	11.2951	4.83966	5.63642	2.39902	3.74724	1.11067	1.53951	2.72512	1.61656	1.26085	2.47386	1.2856
CrHsp20-2	15.9245	17.3616	18.4547	14.3205	15.8531	14.461	17.8769	17.1272	14.7431	13.3909	13.7291	13.7391
CrHsp20-3	0.003	0	0	0.003	0	0	0.003	0	0	0.003	0	0
CrHsp20-4	0.628375	0.84073	1.00916	1.06556	0.83674	0.803923	0.816754	0.905337	0.612706	0.785998	0.939143	1.4656
CrHsp20-5	1.51846	1.43136	2.02577	3.53796	3.01567	2.1989	2.93907	3.79462	2.79812	2.1718	1.82224	3.41267
CrHsp20-6	10.3938	8.06867	5.78046	8.12181	8.10415	9.38021	9.45315	9.81977	8.84338	7.1	7.01095	10.7526
CrHsp20-7	0.915644	3.16479	2.53253	8.81453	2.92152	3.02623	4.95739	6.1245	4.51676	3.05738	4.05375	2.10172
CrHsp20-8	0.915644	0.959026	0.19481	2.37695	3.01282	1.19215	3.90871	5.23546	3.07524	1.97251	2.16828	2.38831
CrHsp20-9	1.46157	2.9523	1.69918	3.45539	2.06106	3.01125	1.85871	1.21638	3.84593	2.12528	1.93476	2.25469
CrHsp20-10	0.32524	0.102195	0.103796	0.158307	0.145932	0.439744	0.0507947	0.263159	0.0512033	0.998413	0.100459	1.27251
CrHsp20-11	0.003	0	0	0.003	0	0	0.103941	0	0	0.003	0	0
CrHsp20-12	0.22497	4.55942	0	1.86153	15.2422	0.202782	2.84593	0.764519	5.10013	4.25269	3.12695	0.52812
CrHsp20-13	3.8577	2.21038	2.38985	3.1663	3.42788	3.06814	2.62256	3.15807	2.21495	2.16314	1.96255	2.66353
CrHsp20-14	12.3269	14.7839	15.0987	10.5633	10.6724	9.33753	12.4187	11.8845	10.2773	10.7435	11.0202	13.5585
CrHsp20-15	0.374951	0.141378	0.933352	1.02202	0.269178	0.405564	0.421619	1.23779	0.425011	0.218087	0.347439	0.492912
CrHsp20-16	28.4517	63.7087	28.3869	42.2745	26.159	28.7951	20.1126	17.7382	19.52	36.7749	50.2306	29.341
CrHsp20-17	0	0	0.0788279	0.003	0	0	0.003	0	0	0.003	0	0
CrHsp20-18	0.263109	0.0620043	0.220415	0.76839	1.50519	1.1858	1.07865	1.43699	0.34173	0.637646	1.18854	1.54413
CrHsp20-19	0.32414	0.101849	0.155167	0.788856	0.0969587	0	0.303737	0.944167	0.714421	0.366592	0.150178	0.405825
CrHsp20-20	127.573	75.2602	68.4884	8.10244	8.53369	7.81978	8.70257	7.8654	10.331	8.53576	9.12102	10.3743
CrHsp20-21	2.05434	1.21595	2.33277	3.02303	0.857451	1.55028	1.1192	2.22659	1.76	1.99148	2.21349	2.91598
CrHsp20-22	1.31845	0.385703	0.783493	0.79664	0.285587	0.942533	1.23546	1.76571	1.2454	0.793306	0.505534	2.00646
CrHsp20-23	0.592809	0.0620895	0.504499	0.801507	0.265987	0.534341	0.462912	0.575585	0.528854	0.351187	0.396725	0.834974
CrHsp20-24	2.05366	1.82831	1.52926	0.888528	0.716686	0.514197	0.855285	0.664663	0.646624	1.10601	1.05721	1.2856
CrHsp20-25	0.0998306	2.44671	0.477894	0.485914	0.806272	0.269954	1.12256	0.0969301	0.565796	0.870984	2.59016	1.40612
CrHsp20-26	0.100458	0	0	0.391176	0.811343	0.452753	0.658946	0	0.0948924	0.779077	1.30322	1.69796
CrHsp20-27	3.83586	3.72709	2.37299	14.1322	10.7503	9.84068	8.23949	9.51156	4.73819	9.21041	4.92148	5.98467
CrHsp20-28	0.889737	0.890052	1.94707	2.8282	0.749547	1.50577	2.31403	2.16853	1.16632	1.61941	1.04319	1.21057
CrHsp20-29	0.003	0	0	0.003	0	0	0.10846	0	0	0	0.214506	0.434742
CrHsp20-30	0.003	0	0	0.003	0	0	0.003	0	0	0.003	0	0
CrHsp20-31	0	0	0	0.0785315	0.0723925	0	0.0755934	0.156655	0	0.0782028	0.224256	1.06051
CrHsp20-32	1.22052	0.100045	0.914508	1.03317	0.428583	1.19581	0.944792	1.59725	0.551385	1.08029	0.737586	0.747439
CrHsp20-33	0.945092	0.313013	1.36949	1.46707	0.504278	1.4505	0.765927	2.62889	0.96511	1.65902	1.34912	1.34316
CrHsp20-34	3.23502	6.95658	4.74265	8.95557	8.16478	6.65202	8.43106	5.88942	5.82507	9.3101	8.99295	5.31596
CrHsp20-35	1.159	2.1097	3.06107	5.17443	3.37123	1.76517	3.67009	5.04457	3.13335	6.12135	3.51815	2.21414
CrHsp20-36	0.600234	0.282903	0.383113	0.649237	0.20947	0.631207	0.281226	0.712304	0.346486	0.290934	0.370795	0.40706
CrHsp20-37	11.1584	13.0251	8.48665	13.5019	10.2005	9.11791	8.89255	6.8853	8.07752	11.929	13.6252	8.91104
CrHsp20-38	0.252204	0	0.181097	0.368271	0.0565805	0.284162	0.295411	0.244876	0	0.183365	0.233698	0.177615
CrHsp20-39	6.60948	5.9571	4.82925	4.57164	3.98014	3.03106	3.47702	3.54648	4.40862	3.70945	3.11598	3.51147
CrHsp20-40	24.1999	15.8277	34.5926	146.453	125.334	120.297	108.018	178.024	78.1207	69.3989	79.9784	98.0783
CrHsp20-41	0.838577	0.282313	0.974904	1.04957	0.75252	1.34977	0.785793	0.988687	0.622376	0.754853	1.22107	1.40612
Leaf-48 h	FPKM values
	Ck_1_l_48h	Ck_2_l_48h	Ck_3_l_48h	S_48h_l_1	S_48h_l_2	S_48h_l_3	A_48h_l_1	A_48h_l_2	A_48h_l_3	M_48h_l_1	M_48h_l_2	M_48h_l_3
CrHsp20-1	1.13174	2.68664	1.96673	0.277743	0.336385	0.515215	0.330074	0.468951	0.189071	0.508203	0.334281	0.319328
CrHsp20-2	14.6783	17.9841	16.2755	21.6528	24.8306	25.0355	18.0286	19.587	18.6694	22.1849	19.2764	19.5342
CrHsp20-3	0.003	0	0	0.960098	4.18612	2.89411	0.003	0	0	0	0.346662	0
CrHsp20-4	1.6953	1.66869	1.7107	3.39248	7.74937	6.71261	6.05973	5.03864	12.1302	23.4001	22.3109	17.0578
CrHsp20-5	12.0799	14.4399	11.8004	4.41863	9.27198	10.2106	26.6939	28.1858	46.6376	65.743	46.7507	41.6636
CrHsp20-6	11.3096	9.51042	9.7892	5.09047	10.9535	7.14207	11.4359	11.7549	11.2344	10.4727	7.87453	7.14201
CrHsp20-7	11.0813	11.2969	9.3169	5.15976	7.89897	12.8257	10.9884	13.043	18.8268	13.6897	24.5423	17.3698
CrHsp20-8	9.39935	16.2637	7.49006	21.7742	44.1942	58.3855	247.436	297.898	456.153	262.558	134.635	138.674
CrHsp20-9	1.92902	1.09927	1.12476	1.16482	0.410404	1.37503	2.31555	1.22601	1.15338	15.1132	22.0232	17.1421
CrHsp20-10	0.52716	0.882105	0.973352	0.109966	0.586009	0.356979	5.54105	8.11645	14.273	18.8133	14.0292	10.7213
CrHsp20-11	0.003	0	0	0.003	0	0	0	0	0.102122	0.003	0	0
CrHsp20-12	23.1911	35.2097	59.4837	0.114096	45.104	48.4677	157.939	366.684	412.998	605.847	180.826	347.888
CrHsp20-13	5.07572	7.09583	5.73855	3.37588	7.28523	5.26601	167.663	139.76	339.945	158.041	68.0751	96.2571
CrHsp20-14	12.3819	18.3644	16.0814	25.8874	29.9171	26.1613	87.8721	59.1286	161.122	114.982	50.5015	62.6045
CrHsp20-15	0.36464	0	0.471291	0	0.0736993	0.0705498	0.361583	0	0.552321	0.278359	0.292954	0.209887
CrHsp20-16	52.9115	51.7943	29.4881	4.65797	17.6602	17.2812	65.7534	98.1865	79.9614	100.33	67.5666	53.7402
CrHsp20-17	0.003	0	0	0.250541	0.161834	0.154919	0.003	0	0	0.15281	0.241234	0.384071
CrHsp20-18	1.11945	1.25929	1.91931	0	0.0969674	0.247529	0.570889	0.740279	0.878094	0.671442	0.321204	0.337519
CrHsp20-19	0.210151	0.206852	0.242515	1.69871	2.3892	2.64287	0.416778	0.158608	0.248685	0.250664	0.580375	0.40321
CrHsp20-20	6.9586	7.5414	6.27441	8.76205	13.5543	12.2426	9.40295	8.39939	8.36253	10.0805	7.36841	7.76517
CrHsp20-21	1.25446	1.18904	0.900763	0.339217	0.704295	0.359572	1.9811	0.701322	1.40751	0.709356	0.466594	0.980588
CrHsp20-22	0.663202	0.130558	0.20409	0.230574	0.0446811	0.0427716	0.833013	0.489417	1.46497	0.632843	0.444017	0.805894
CrHsp20-23	0.288253	0.0945762	0.236548	0.0334055	0.129468	0.185902	0.381116	0.290073	0.303207	0.183372	0.192987	0.276531
CrHsp20-24	0.443819	0.436852	0.409735	0.925808	0.448513	1.28804	0.550123	1.56317	1.99575	0.74113	1.44855	1.38375
CrHsp20-25	0.0970854	0.382246	0.0896295	10.0248	29.8261	23.292	62.3839	47.1882	96.9647	119.322	60.6442	62.6814
CrHsp20-26	0.683872	1.15395	1.26271	15.2846	52.2278	53.8707	99.2988	83.8606	177.761	155.87	53.1766	72.448
CrHsp20-27	41.608	36.2663	37.406	8.38016	9.97554	12.7138	75.9169	77.5039	149.084	88.3331	55.9056	66.5083
CrHsp20-28	1.37737	1.35575	1.17378	8.89586	11.2247	20.4309	4.29008	2.82543	7.05465	18.3668	26.175	14.501
CrHsp20-29	0.112563	0.332387	0.103918	0.35221	1.25129	1.63338	2.23238	2.9451	1.06562	9.77432	14.3563	9.82666
CrHsp20-30	0.003	0	0	0.003	0	0	0.003	0	0	0.003	0	0
CrHsp20-31	0.0784528	0.0772213	0	0	3.56771	3.71883	1.6337	1.02632	4.23341	15.0472	10.0059	9.40781
CrHsp20-32	0.258034	0.203187	0.52408	0.0538261	0.0521526	0.24962	0.921135	0.20773	0.635123	0.295467	0.725571	0.346557
CrHsp20-33	0.745218	0.855774	0.527457	0.0777264	0.276137	0.240305	1.15772	0.499947	1.41098	0.545181	0.299356	0.738744
CrHsp20-34	18.4831	16.5478	14.613	5.8449	8.74316	11.413	27.8822	22.3592	37.1362	29.8328	25.1769	19.9951
CrHsp20-35	14.5749	18.9369	11.9486	16.7016	14.1007	45.3069	57.5027	44.079	94.6355	77.8835	41.8813	45.4144
CrHsp20-36	0	0.223442	0.119756	0.372063	0.55713	0.658808	0.353732	0.065268	0.429807	0.0618897	0.0977022	0.186664
CrHsp20-37	11.4094	12.1287	6.74123	1.74534	3.27966	4.56209	12.0177	8.72585	10.3691	18	8.55527	9.68061
CrHsp20-38	0.122634	0	0.0566081	0	0	0.23727	0	0	0.348289	0.11702	0.0615781	0
CrHsp20-39	4.96175	4.63412	5.20534	2.23471	2.19372	2.94542	5.1438	5.50372	5.57797	7.15573	6.37015	6.27451
CrHsp20-40	234.268	186.241	173.471	4.68481	8.17995	11.7229	67.1348	61.3967	126.813	83.8459	41.2549	55.5233
CrHsp20-41	0.407759	0.344021	0.161333	0.0607562	0.0588673	0.225406	0.40434	0.351713	0.330875	0.111169	0.233997	0.614706
Root-2 h	FPKM values
	Ck_1_r_2h	Ck_2_r_2h	Ck_3_r_2h	S_2h_r_1	S_2h_r_2	S_2h_r_3	A_2h_r_1	A_2h_r_2	A_2h_r_3	M_2h_r_1	M_2h_r_2	M_2h_r_3
CrHsp20-1	6.37143	5.35964	2.84231	3.88985	2.72338	2.49709	1.49045	1.67556	0.903978	1.77469	1.37177	1.81834
CrHsp20-2	16.5574	19.8687	22.8391	26.2394	21.7694	21.4099	17.4976	17.9886	16.4145	15.8315	15.935	17.4621
CrHsp20-3	0.003	0	0	0	0.235354	0	0.003	0	0	0.003	0	0
CrHsp20-4	0.850022	0.685755	0.927953	1.39333	0.846736	0.319745	0.402957	0.238886	0.535351	0.807018	0.461581	0.61269
CrHsp20-5	1.88406	2.09333	1.96113	2.87461	3.31757	1.44794	1.01327	1.55709	2.37147	1.26764	1.58717	2.18884
CrHsp20-6	5.66714	6.87011	5.92608	7.97336	8.15855	8.08719	3.30383	3.78748	4.86591	3.62061	3.55024	3.4884
CrHsp20-7	3.85012	5.80202	5.09075	5.68785	5.86885	3.51057	10.0161	12.5433	13.7228	5.18089	7.50619	4.37977
CrHsp20-8	0.416229	8.85054	0.433256	7.64596	20.7434	0.300906	2.31141	1.01453	5.18204	1.03618	4.91146	2.42285
CrHsp20-9	1.60167	1.0091	1.33375	2.87044	3.73797	2.67603	1.97653	2.08212	2.65876	1.54657	1.1411	2.00808
CrHsp20-10	0.277212	0.261979	0.577102	1.04329	0.269565	0.641298	0.359197	0.196563	0.35791	0.200757	0.394996	0.695104
CrHsp20-11	1.24797	1.07217	1.18092	0.406645	1.32386	2.62457	0.105003	0.60334	0.104627	0.308106	0.505175	0.609595
CrHsp20-12	0	1.63091	0.119756	0.515466	2.12564	0.554487	0	0.203946	6.57824	0.312445	7.58189	0.824242
CrHsp20-13	0.386827	0.329014	0.523446	1.00522	0.639467	0.894881	0.358022	0.651436	0.535109	0.420211	0.275593	0.935322
CrHsp20-14	11.8384	12.4745	12.4151	8.24782	10.5046	10.1559	13.34	12.8275	13.0738	14.1997	13.732	14.3122
CrHsp20-15	3.06798	2.10206	2.39511	1.09966	1.56626	1.99615	0.638893	0.611838	1.13174	0.833188	0.683053	0.618181
CrHsp20-16	18.3791	53.555	13.4979	29.5529	27.1061	13.779	5.10316	6.51607	10.6406	15.1588	10.2753	8.04666
CrHsp20-17	0.003	0	0	0.003	0	0	0.003	0	0	0.003	0	0
CrHsp20-18	0.437298	0.0635797	0.350143	0.0904276	0.0654209	0.097273	0.0934003	0.0596301	0.0310219	0.121804	0.149784	0
CrHsp20-19	2.3207	1.77543	1.898	1.83197	1.66565	1.70434	0.869384	1.07744	1.37584	0.750292	0.639698	0.247412
CrHsp20-20	10.2383	11.0016	9.47296	8.25686	7.39316	8.26054	8.35282	8.63768	8.4278	7.89514	7.66568	9.4064
CrHsp20-21	12.3627	13.1611	11.2916	10.2898	8.69553	7.01804	4.3869	2.8585	8.20159	3.98111	3.78594	2.93189
CrHsp20-22	6.138	4.48237	6.00187	5.83347	5.01913	4.66148	2.58224	1.56617	3.47354	2.77821	2.07054	1.41583
CrHsp20-23	2.3916	1.78268	1.82325	2.20343	1.04817	1.42863	0.592348	0.567264	0.807678	0.792817	1.25992	0.361987
CrHsp20-24	0.933543	0.110281	0.121466	0	0.113474	0.224963	0.216007	0.517149	0.215233	0.316909	0.207843	0.104502
CrHsp20-25	2.75687	2.1229	0.956547	17.1096	11.6169	1.08264	1.32304	0.814509	1.50663	3.14268	1.54583	2.46886
CrHsp20-26	0.102748	0.0971024	0.74866	2.94626	2.7976	0.396162	0.285292	0.273211	0.0947566	1.02314	0.457517	3.8646
CrHsp20-27	1.62968	1.08379	1.19372	1.62257	1.64342	1.10542	1.3966	0.909468	2.50486	1.74846	1.29006	2.54048
CrHsp20-28	6.09155	2.12371	2.84173	23.648	22.5383	1.61114	10.193	7.29221	3.15142	8.40607	2.79513	7.55076
CrHsp20-29	0.003	0	0	0	0	0.114112	0.003	0	0	0.003	0	0
CrHsp20-30	0.003	0	0	0.003	0	0	0.003	0	0	0.003	0	0
CrHsp20-31	0.0825101	0.389881	0.171771	0.887226	1.12328	0.31813	0.305464	0	0.532647	0.0746923	0.3674	0.665013
CrHsp20-32	4.39634	1.38492	3.27677	3.16129	2.63893	2.04036	1.55726	0.721603	1.00108	0.786131	0.77337	0.874901
CrHsp20-33	7.73308	4.02442	6.63532	8.24042	6.30035	5.51496	2.94994	1.9451	2.98756	3.31099	2.41967	1.84828
CrHsp20-34	5.68693	8.79453	6.56533	6.39308	4.02187	4.38536	4.40216	4.85727	4.95853	5.5225	6.07744	7.87072
CrHsp20-35	2.45259	3.90167	3.10605	9.41355	2.42469	3.27032	8.05836	8.76781	4.93833	14.4314	13.6147	22.3298
CrHsp20-36	2.52388	2.70751	2.27211	1.49754	1.1608	1.31502	1.6099	1.26966	0.880702	0.555748	1.03271	0.580325
CrHsp20-37	40.2114	26.8633	28.1448	15.4835	13.5873	8.01936	16.0418	12.6682	18.5419	14.7247	10.3537	10.8414
CrHsp20-38	2.06362	0.975112	0.939766	1.21351	1.19148	0.621609	0.238744	0.342951	0.53525	0.583779	0.114861	0.346507
CrHsp20-39	4.56606	5.09973	3.5492	5.49967	5.01675	4.25838	2.22279	2.9959	2.18748	2.46932	1.95395	2.76143
CrHsp20-40	0	0	0	0.176376	0.382804	0.094864	0.0910872	0.654224	0.0453804	0.222727	0.175289	0.837276
CrHsp20-41	4.77857	4.57389	3.31603	2.03119	1.90636	2.30306	1.24744	0.814509	1.07347	1.66377	0.982059	0.658363
Root-48 h	FPKM values
	Ck_1_r_48h	Ck_2_r_48h	Ck_3_r_48h	S_48h_r_1	S_48h_r_2	S_48h_r_3	A_48h_r_1	A_48h_r_2	A_48h_r_3	M_48h_r_1	M_48h_r_2	M_48h_r_3
CrHsp20-1	1.72203	2.32428	1.35237	3.03672	1.47564	2.67597	4.17257	0.865953	0.608204	0.137977	0.336128	0.215002
CrHsp20-2	27.6663	26.9617	30.2347	24.6399	23.7401	30.1566	29.3958	12.2391	19.3999	32.23	40.5149	32.8461
CrHsp20-3	1.78581	0.37662	0	6.82326	3.89286	1.28476	2.44688	0	3.02225	0.357718	2.32385	0.743215
CrHsp20-4	6.52683	11.528	5.2269	16.7701	14.9943	13.4704	18.202	11.0259	10.5805	18.4874	13.6157	119.2
CrHsp20-5	26.4003	51.6096	23.7085	18.8277	26.5192	47.7349	56.7361	47.5487	35.967	107.371	76.4904	243.564
CrHsp20-6	3.75533	3.47337	3.80104	7.65639	6.61869	7.71777	7.84713	6.60628	7.69551	1.66878	1.73871	0.920129
CrHsp20-7	11.8751	39.1853	17.6659	41.5212	12.3506	22.205	25.3588	13.5133	18.4172	39.3717	37.966	96.9257
CrHsp20-8	47.1932	111.619	48.8721	198.354	145.322	24.8564	24.5836	6.86388	39.6592	151.848	228.396	487.93
CrHsp20-9	8.19373	10.7447	9.00959	6.71519	3.43487	4.76116	7.49971	7.8137	13.3335	14.2035	38.1384	120.007
CrHsp20-10	4.69079	3.16335	1.57814	5.04976	17.2814	3.35505	4.01208	0.914279	0.0602012	16.334	16.8216	212.245
CrHsp20-11	0	0.235387	0	11.5634	2.26524	4.33606	5.55377	0.11693	0.123189	0	0	0
CrHsp20-12	13.6954	18.7382	19.415	0.997984	18.5048	5.37427	8.08068	14.8222	0.374774	2.94739	47.0579	107.164
CrHsp20-13	0.532784	0.280904	0.275271	3.10383	3.43272	0.985623	1.64663	0.757509	0.504037	0.762303	1.00281	28.1125
CrHsp20-14	31.0091	38.5626	30.418	15.0828	28.7259	17.627	18.3621	10.0052	44.4768	80.7781	77.9183	158.347
CrHsp20-15	0.905482	0.477406	0.935664	0.498992	0.765715	0	0	0	0.166566	0.302297	0.073643	0.471052
CrHsp20-16	19.3872	25.5278	21.1752	2.43571	5.21005	1.08401	0.869285	1.89427	6.31962	9.25594	22.1564	4.91219
CrHsp20-17	0	0	0.0856084	0	0	0.0894032	0.268851	0.173587	0	0	0	1.55156
CrHsp20-18	0.0330933	0.0348962	0.0341964	0.0729481	0.0373135	0.0357122	0.0715952	0.242689	0.219154	0.0994342	0	0
CrHsp20-19	0.326157	0.229284	0.168514	2.75599	2.2065	2.17047	1.82285	4.38509	0.359986	0.27222	0.37137	0.735255
CrHsp20-20	6.78954	7.90683	6.64964	10.279	10.3894	12.4597	13.3369	6.01868	8.21428	6.33306	6.20763	4.48301
CrHsp20-21	2.01905	1.57144	2.68245	1.27161	5.31191	0.259385	0.624013	1.05762	2.75905	1.68516	1.03218	1.80061
CrHsp20-22	1.69262	1.44716	1.79632	1.81512	3.76537	0.148101	0.19794	0.23963	0.75737	0.962172	1.02688	1.57069
CrHsp20-23	0.729053	0.943491	1.13003	0.657435	1.3825	0.178806	0.0358468	0.208305	0.694941	0.597425	0.420448	0.689581
CrHsp20-24	0.114802	0	0.118629	0	0.388327	0	0	0	0.253418	0	0.44817	0
CrHsp20-25	94.9271	167.255	78.3692	271.249	361.646	27.4256	36.2927	12.2075	34.5916	199.707	244.701	571.173
CrHsp20-26	61.7621	63.2082	42.0946	105.171	456.125	12.8718	12.2465	5.50676	13.0534	60.1371	95.6942	456.552
CrHsp20-27	3.26592	9.14185	3.37479	9.29342	10.9133	8.13812	11.3692	4.16802	4.39113	33.84	27.0061	114.544
CrHsp20-28	94.5337	153.109	99.365	54.8543	35.5777	46.0585	65.0432	76.6801	102.302	123.996	107.24	191.6
CrHsp20-29	0.815262	0.122811	0.361044	4.36437	73.4069	0.502731	0.503933	0.488057	0	0.699882	0.454665	89.9129
CrHsp20-30	0.003	0	0	0.003	0	0	0.003	0	0	0.003	0	0
CrHsp20-31	4.8704	1.54072	0.419395	4.83115	67.7284	1.05117	1.40491	0.17008	1.1647	1.05689	1.02989	216.461
CrHsp20-32	0.427171	0.506748	1.21388	0.706215	1.32453	0	0.231039	0.615341	1.47336	0.588273	0.260564	0.666671
CrHsp20-33	2.46739	1.57193	2.33717	0.736519	5.07143	0.388304	0.0556046	1.77714	3.06371	1.26136	0.90303	1.31033
CrHsp20-34	3.86549	7.50856	2.83808	15.4719	14.7957	14.4901	15.295	4.47592	8.53282	12.8371	12.4098	12.4888
CrHsp20-35	86.9031	170.214	108.998	81.642	54.6832	65.0083	78.5619	56.707	103.551	552.719	659.124	483.051
CrHsp20-36	0.134216	0.212291	0.45074	3.40231	1.85381	0.543139	0.217775	0.351523	0.74068	0.134424	0.0654946	0.244377
CrHsp20-37	12.4346	13.8866	19.355	8.09573	6.62564	7.36045	6.12945	1.15429	9.09163	11.2979	12.3405	4.31251
CrHsp20-38	0.0634433	0.267598	0.65558	0	0.286136	0	0	0	0.21007	0.254168	0.0619183	0.264037
CrHsp20-39	2.88777	2.52219	2.80317	4.2437	4.01248	4.12358	4.2281	1.49739	3.79898	1.86974	1.73656	28.1336
CrHsp20-40	1.40391	2.4503	2.15104	8.96382	1.69211	0.574658	1.4139	0.811468	1.54952	3.24855	2.45684	177.801
CrHsp20-41	1.08488	0.82621	1.80612	0.39857	1.69893	0	0.0651964	0.126285	1.1974	0.241459	0.470579	1.25418

## Sheet: Heat
Leaf (45°C)	FPKM values
	Ck_1_l_2h	Ck_2_l_2h	Ck_3_l_2h	HT_2h_l_1	HT_2h_l_2	HT_2h_l_3
CrHsp20-1	11.2951	4.83966	5.63642	0.952573	0.987987	1.484
CrHsp20-2	15.9245	17.3616	18.4547	21.835	18.483	17.6136
CrHsp20-3	0.003	0	0	4.50022	12.7503	8.01542
CrHsp20-4	0.628375	0.84073	1.00916	1803.05	2376.51	2450.17
CrHsp20-5	1.51846	1.43136	2.02577	2272.83	2861.21	3180.66
CrHsp20-6	10.3938	8.06867	5.78046	10.2803	8.98345	9.54948
CrHsp20-7	0.915644	3.16479	2.53253	721.07	797.116	1067.47
CrHsp20-8	0.915644	0.959026	0.19481	9431.11	11584.7	10984
CrHsp20-9	1.46157	2.9523	1.69918	789.314	943.316	1034.56
CrHsp20-10	0.32524	0.102195	0.103796	5901.44	7566.92	6905.74
CrHsp20-11	0.003	0	0	0.003	0	0
CrHsp20-12	0.22497	4.55942	0	2124.37	3156.53	3756.4
CrHsp20-13	3.8577	2.21038	2.38985	670.415	798.104	764.102
CrHsp20-14	12.3269	14.7839	15.0987	716.382	978.111	1044.42
CrHsp20-15	0.374951	0.141378	0.933352	0.139134	0.288614	0.203208
CrHsp20-16	28.4517	63.7087	28.3869	39.3598	42.2639	34.3561
CrHsp20-17	0	0	0.0788279	14.9706	22.6569	22.6828
CrHsp20-18	0.263109	0.0620043	0.220415	0.335613	0.379734	0.326778
CrHsp20-19	0.32414	0.101849	0.155167	0.350816	0	0.0487974
CrHsp20-20	127.573	75.2602	68.4884	16.4228	17.3544	11.6873
CrHsp20-21	2.05434	1.21595	2.33277	0.709127	0.689522	0.776769
CrHsp20-22	1.31845	0.385703	0.783493	0.379583	0.699902	0.615986
CrHsp20-23	0.592809	0.0620895	0.504499	0.27497	0.221816	0.446219
CrHsp20-24	2.05366	1.82831	1.52926	0.105841	0.109776	0.206111
CrHsp20-25	0.0998306	2.44671	0.477894	13310.4	16694.6	14691
CrHsp20-26	0.100458	0	0	12824.8	14774.7	14646.8
CrHsp20-27	3.83586	3.72709	2.37299	1911.61	2063.13	2515.97
CrHsp20-28	0.889737	0.890052	1.94707	910.747	1043.27	1237.72
CrHsp20-29	0.003	0	0	700.41	675.554	2109.17
CrHsp20-30	0.003	0	0	0.003	0	0
CrHsp20-31	0.003	0	0	5053.69	7047.16	6873.88
CrHsp20-32	1.22052	0.100045	0.914508	0.738429	0.714823	0.431395
CrHsp20-33	0.945092	0.313013	1.36949	0.28435	0.516113	0.507587
CrHsp20-34	3.23502	6.95658	4.74265	215.327	274.107	281.615
CrHsp20-35	1.159	2.1097	3.06107	2055.31	2540.45	2394.55
CrHsp20-36	0.600234	0.282903	0.383113	0.154674	0.160425	0.240965
CrHsp20-37	11.1584	13.0251	8.48665	16.3496	16.255	17.6618
CrHsp20-38	0.252204	0	0.181097	0.116983	0.424661	0.455614
CrHsp20-39	6.60948	5.9571	4.82925	714.347	982.815	789.285
CrHsp20-40	24.1999	15.8277	34.5926	5323.03	5824.27	5976.27
CrHsp20-41	0.838577	0.282313	0.974904	0.500101	0.288163	0.649249
Root (45°C)	FPKM values
	Ck_1_r_2h	Ck_2_r_2h	Ck_3_r_2h	HT_2h_r_1	HT_2h_r_2	HT_2h_r_3
CrHsp20-1	6.37143	5.35964	2.84231	1.1364	0.355543	0.777051
CrHsp20-2	16.5574	19.8687	22.8391	9.3792	9.94972	7.10689
CrHsp20-3	0.003	0	0	61.4663	98.323	86.6879
CrHsp20-4	0.850022	0.685755	0.927953	7900.15	7815.4	8876.48
CrHsp20-5	1.88406	2.09333	1.96113	15520.9	13495.1	17942.5
CrHsp20-6	5.66714	6.87011	5.92608	3.81856	4.10169	2.48427
CrHsp20-7	3.85012	5.80202	5.09075	9114	7593.22	12012.7
CrHsp20-8	0.416229	8.85054	0.433256	10711.5	11580.3	14094.1
CrHsp20-9	1.60167	1.0091	1.33375	11653.2	10396.9	12136.2
CrHsp20-10	0.277212	0.261979	0.577102	6059.85	7179.85	7509.71
CrHsp20-11	1.24797	1.07217	1.18092	0.433268	0.460889	0
CrHsp20-12	0	1.63091	0.119756	455.847	632.833	589.554
CrHsp20-13	0.386827	0.329014	0.523446	1621.98	1325.45	2080.24
CrHsp20-14	11.8384	12.4745	12.4151	5235.44	5067.92	6120.98
CrHsp20-15	3.06798	2.10206	2.39511	0.43937	0.623174	0.154769
CrHsp20-16	18.3791	53.555	13.4979	9.84602	6.3257	3.29658
CrHsp20-17	0.003	0	0	62.3906	100.236	59.5594
CrHsp20-18	0.437298	0.0635797	0.350143	0.032116	0.0683267	0
CrHsp20-19	2.3207	1.77543	1.898	0.527542	0.448938	0.278741
CrHsp20-20	10.2383	11.0016	9.47296	4.36252	3.08091	3.27107
CrHsp20-21	12.3627	13.1611	11.2916	2.3793	2.77912	2.21854
CrHsp20-22	6.138	4.48237	6.00187	1.06549	0.802839	0.844475
CrHsp20-23	2.3916	1.78268	1.82325	0.964803	0.684206	0.44181
CrHsp20-24	0.933543	0.110281	0.121466	0	0.118514	0.117735
CrHsp20-25	2.75687	2.1229	0.956547	16850.7	18120.7	20337.6
CrHsp20-26	0.102748	0.0971024	0.74866	11510	16422.5	18332.4
CrHsp20-27	1.62968	1.08379	1.19372	1939.37	2138.47	3141.09
CrHsp20-28	6.09155	2.12371	2.84173	6332.19	5574.25	7184.47
CrHsp20-29	0.003	0	0	7343.89	8075.74	8021.92
CrHsp20-30	0.003	0	0	0.003	0	0
CrHsp20-31	0.0825101	0.389881	0.171771	4420.6	6505.4	5723.4
CrHsp20-32	4.39634	1.38492	3.27677	1.50276	1.04734	0.985688
CrHsp20-33	7.73308	4.02442	6.63532	1.97049	0.95519	0.817116
CrHsp20-34	5.68693	8.79453	6.56533	25.7657	43.1602	39.9554
CrHsp20-35	2.45259	3.90167	3.10605	5395.32	5272.81	6927.77
CrHsp20-36	2.52388	2.70751	2.27211	0.651259	0.311749	0.344111
CrHsp20-37	40.2114	26.8633	28.1448	5.75365	4.22473	3.44365
CrHsp20-38	2.06362	0.975112	0.939766	0.615697	0.392968	0.130128
CrHsp20-39	4.56606	5.09973	3.5492	871.713	836.436	853.91
CrHsp20-40	0.003	0	0	2823.88	3156.23	3638.45
CrHsp20-41	4.77857	4.57389	3.31603	0.818877	0.87108	0.432676
